# Supplementary material for: GIBBERELLIN PERCEPTION SENSOR 2 reveals genesis and role of cellular GA dynamics in light-regulated hypocotyl growth
Source: Plant Cell. 2024 Jul 23;36(10):4426–41. doi: 10.1093/plcell/koae198 (PMC11449061; doi:10.1093/plcell/koae198)
Supplement: koae198_Supplementary_Data [file koae198_supplementary_data.zip]

Archive with 4 entries (4 files):
- ds1.xlsx
- tpc.00366.2024-s06.pdf
- TPC2024RA00366Author_Revisions_Checklist.pdf
- TPC2024RA00366D_Supplementary Figures and Table.pdf
