# Supplementary material for: GIBBERELLIN PERCEPTION SENSOR 2 reveals genesis and role of cellular GA dynamics in light-regulated hypocotyl growth
Source: Plant Cell. 2024 Jul 23;36(10):4426–41. doi: 10.1093/plcell/koae198 (PMC11449061; doi:10.1093/plcell/koae198)
Supplement: koae198_Supplementary_Data [file koae198_supplementary_data.zip › ds1.xlsx]

## Sheet: Figure 1b
Supplementary Data. Griffiths et al. (2024). Basis and role of hypocotyl GA dynamics. Plant Cell
Supplementary Data Set S1. Statistical data
Table Analyzed	Figure 1b
Two-way RM ANOVA	Matching: Stacked
Assume sphericity?	Yes
Alpha	0.05
Source of Variation	% of total variation	P value	P value summary	Significant?
Time x Hypocotyl	25.81	<0.0001	****	Yes
Time	18.59	<0.0001	****	Yes
Hypocotyl	25.11	<0.0001	****	Yes
Genotype	21.71	<0.0001	****	Yes
ANOVA table	SS	DF	MS	F (DFn, DFd)	P value
Time x Hypocotyl	809765	28	28920	F (28, 868) = 67.50	P<0.0001
Time	583115	28	20826	F (28, 868) = 48.61	P<0.0001
Hypocotyl	787773	1	787773	F (1, 31) = 35.85	P<0.0001
Genotype	681201	31	21974	F (31, 868) = 51.29	P<0.0001
Residual	371881	868	428.4
Difference between column means
Mean of pifq	90.62
Mean of Col-0	148.2
Difference between means	-57.62
SE of difference	9.623
95% CI of difference	-77.25 to -37.99
Data summary
Number of columns (Hypocotyl)	2
Number of rows (Time)	29
Number of subjects (Genotype)	33
Number of missing values	0
Šídák's multiple comparisons test
Compare each cell mean with the other cell mean in that row
Number of families	1
Number of comparisons per family	29
Alpha	0.05
Šídák's multiple comparisons test	Predicted (LS) mean diff.	95.00% CI of diff.	Below threshold?	Summary	Adjusted P Value
pifq - Col-0
12	8.739	-28.79 to 46.26	No	ns	>0.9999
13	3.766	-33.76 to 41.29	No	ns	>0.9999
14	-4.317	-41.84 to 33.21	No	ns	>0.9999
15	-8.184	-45.71 to 29.34	No	ns	>0.9999
16	-1.654	-39.18 to 35.87	No	ns	>0.9999
17	1.808	-35.72 to 39.33	No	ns	>0.9999
18	1.131	-36.40 to 38.66	No	ns	>0.9999
19	-1.329	-38.86 to 36.20	No	ns	>0.9999
20	-3.127	-40.65 to 34.40	No	ns	>0.9999
21	-4.006	-41.53 to 33.52	No	ns	>0.9999
22	-7.694	-45.22 to 29.83	No	ns	>0.9999
23	-10.89	-48.41 to 26.64	No	ns	>0.9999
24	-22.54	-60.07 to 14.98	No	ns	0.8332
25	-29.34	-66.86 to 8.190	No	ns	0.3435
26	-45.55	-83.08 to -8.024	Yes	**	0.0044
27	-50.25	-87.77 to -12.72	Yes	***	0.0009
28	-54.9	-92.42 to -17.37	Yes	***	0.0001
29	-63.42	-100.9 to -25.90	Yes	****	<0.0001
30	-69.83	-107.4 to -32.31	Yes	****	<0.0001
31	-84.44	-122.0 to -46.92	Yes	****	<0.0001
32	-99.59	-137.1 to -62.06	Yes	****	<0.0001
33	-110.1	-147.6 to -72.56	Yes	****	<0.0001
34	-126.7	-164.2 to -89.14	Yes	****	<0.0001
35	-137.7	-175.2 to -100.1	Yes	****	<0.0001
36	-145.6	-183.1 to -108.1	Yes	****	<0.0001
37	-149.5	-187.1 to -112.0	Yes	****	<0.0001
38	-153.2	-190.7 to -115.7	Yes	****	<0.0001
39	-151.2	-188.7 to -113.6	Yes	****	<0.0001
40	-151.5	-189.0 to -113.9	Yes	****	<0.0001

## Sheet: Figure 1d
Table Analyzed	Figure 1d
Two-way ANOVA	Ordinary
Alpha	0.05
Source of Variation	% of total variation	P value	P value summary	Significant?
Interaction	2.504	0.628	ns	No
Distance	74.88	<0.0001	****	Yes
Genotype	0.1351	0.7605	ns	No
ANOVA table	SS	DF	MS	F (DFn, DFd)	P value
Interaction	0.08694	3	0.02898	F (3, 16) = 0.5939	P=0.6280
Distance	2.6	3	0.8668	F (3, 16) = 17.76	P<0.0001
Genotype	0.004691	1	0.004691	F (1, 16) = 0.09613	P=0.7605
Residual	0.7808	16	0.0488
Difference between column means
Mean of Col-0	3.296
Mean of pifq	3.324
Difference between means	-0.02796
SE of difference	0.09019
95% CI of difference	-0.2191 to 0.1632
Data summary
Number of columns (Genotype)	2
Number of rows (Distance)	4
Number of values	24
Holm-Šídák's multiple comparisons test
Compare each cell mean with the other cell mean in that row
Number of families	1
Number of comparisons per family	4
Alpha	0.05
Holm-Šídák's multiple comparisons test	Mean Diff.	Below threshold?	Summary	Adjusted P Value
Col-0 - pifq
0-200µm	-0.009378	No	ns	0.9592
200-401µm	-0.07701	No	ns	0.8944
401-600µm	-0.1782	No	ns	0.8079
601-800µm	0.1527	No	ns	0.8079

## Sheet: Figure 1e
Table Analyzed	Figure 1e
Two-way ANOVA	Ordinary
Alpha	0.05
Source of Variation	% of total variation	P value	P value summary	Significant?
Interaction	34.72	0.0002	***	Yes
Distance	35.56	0.0002	***	Yes
Genotype	14.81	0.0011	**	Yes
ANOVA table	SS	DF	MS	F (DFn, DFd)	P value
Interaction	1.54	3	0.5132	F (3, 16) = 12.41	P=0.0002
Distance	1.577	3	0.5257	F (3, 16) = 12.71	P=0.0002
Genotype	0.6567	1	0.6567	F (1, 16) = 15.88	P=0.0011
Residual	0.6615	16	0.04135
Difference between column means
Mean of Col-0	3.361
Mean of pifq	3.031
Difference between means	0.3308
SE of difference	0.08301
95% CI of difference	0.1548 to 0.5068
Data summary
Number of columns (Genotype)	2
Number of rows (Distance)	4
Number of values	24
Holm-Šídák's multiple comparisons test
Compare each cell mean with the other cell mean in that row
Number of families	1
Number of comparisons per family	4
Alpha	0.05
Holm-Šídák's multiple comparisons test	Mean Diff.	Below threshold?	Summary	Adjusted P Value
Col-0 - pifq
0-200µm	-0.2477	No	ns	0.2862
200-401µm	0.02105	No	ns	0.9007
401-600µm	0.4578	Yes	*	0.0415
601-800µm	1.092	Yes	****	<0.0001

## Sheet: Figure 1g
Table Analyzed	0-1000um
Two-way ANOVA	Ordinary
Alpha	0.05
Source of Variation	% of total variation	P value	P value summary	Significant?
Interaction	4.38	<0.0001	****	Yes
Distance	81.14	<0.0001	****	Yes
Treatment	9.73	<0.0001	****	Yes
ANOVA table	SS	DF	MS	F (DFn, DFd)	P value
Interaction	3.974	8	0.4968	F (8, 105) = 12.09	P<0.0001
Distance	73.62	4	18.41	F (4, 105) = 448.1	P<0.0001
Treatment	8.829	2	4.414	F (2, 105) = 107.5	P<0.0001
Residual	4.313	105	0.04107
Data summary
Number of columns (Treatment)	3
Number of rows (Distance)	5
Number of values	120
Dunnett's multiple comparisons test
Within each row, compare columns (simple effects within rows)
Number of families	5
Number of comparisons per family	2
Alpha	0.05
Dunnett's multiple comparisons test	Mean Diff.	95.00% CI of diff.	Below threshold?	Summary	Adjusted P Value
0-200
DMSO vs. BRZ	0.3911	0.1639 to 0.6183	Yes	***	0.0004
DMSO vs. EBR	0.5995	0.3723 to 0.8267	Yes	****	<0.0001
201-400
DMSO vs. BRZ	0.3957	0.1685 to 0.6229	Yes	***	0.0003
DMSO vs. EBR	1.014	0.7870 to 1.241	Yes	****	<0.0001
401-600
DMSO vs. BRZ	0.2862	0.05902 to 0.5135	Yes	*	0.0108
DMSO vs. EBR	1.138	0.9106 to 1.365	Yes	****	<0.0001
601-800
DMSO vs. BRZ	0.4706	0.2434 to 0.6979	Yes	****	<0.0001
DMSO vs. EBR	0.4477	0.2205 to 0.6749	Yes	****	<0.0001
801-1000
DMSO vs. BRZ	0.3158	0.08855 to 0.5430	Yes	**	0.0046
DMSO vs. EBR	0.1146	-0.1127 to 0.3418	No	ns	0.4227

## Sheet: Figure 2d
Table Analyzed	cop1 GA gradient
Two-way ANOVA	Ordinary
Alpha	0.05
Source of Variation	% of total variation	P value	P value summary	Significant?
Interaction	6.558	<0.0001	****	Yes
Distance	6.01	<0.0001	****	Yes
Genotype	83.14	<0.0001	****	Yes
ANOVA table	SS	DF	MS	F (DFn, DFd)	P value
Interaction	2.182	6	0.3637	F (6, 36) = 9.173	P<0.0001
Distance	2	3	0.6666	F (3, 36) = 16.81	P<0.0001
Genotype	27.66	2	13.83	F (2, 36) = 348.9	P<0.0001
Residual	1.427	36	0.03965
Data summary
Number of columns (Genotype)	3
Number of rows (Distance)	4
Number of values	48
Dunnett's multiple comparisons test
Within each column, compare rows (simple effects within columns)
Number of families	3
Number of comparisons per family	3
Alpha	0.05
Dunnett's multiple comparisons test	Mean Diff.	95.00% CI of diff.	Below threshold?	Summary	Adjusted P Value
cop1-4
0-200µm vs. 200-401µm	-0.05912	-0.4044 to 0.2862	No	ns	0.9527
0-200µm vs. 401-600µm	-0.03877	-0.3840 to 0.3065	No	ns	0.9856
0-200µm vs. 601-800µm	-0.04951	-0.3948 to 0.2958	No	ns	0.9711
Col-0
0-200µm vs. 200-401µm	-0.2205	-0.5658 to 0.1248	No	ns	0.2873
0-200µm vs. 401-600µm	-0.7652	-1.111 to -0.4200	Yes	****	<0.0001
0-200µm vs. 601-800µm	-1.274	-1.619 to -0.9285	Yes	****	<0.0001
cop1-4/hy5-215
0-200µm vs. 200-401µm	-0.233	-0.5783 to 0.1123	No	ns	0.2475
0-200µm vs. 401-600µm	-0.3113	-0.6566 to 0.03395	No	ns	0.0848
0-200µm vs. 601-800µm	-0.3004	-0.6457 to 0.04490	No	ns	0.0998

## Sheet: Figure 2f
Table Analyzed	GA gradient hy5
Two-way ANOVA	Ordinary
Alpha	0.05
Source of Variation	% of total variation	P value	P value summary	Significant?
Interaction	0.7212	0.7538	ns	No
Distance	83.28	<0.0001	****	Yes
Genotype	0.8182	0.1499	ns	No
ANOVA table	SS	DF	MS	F (DFn, DFd)	P value
Interaction	0.1601	4	0.04003	F (4, 40) = 0.4750	P=0.7538
Distance	18.49	4	4.622	F (4, 40) = 54.85	P<0.0001
Genotype	0.1816	1	0.1816	F (1, 40) = 2.155	P=0.1499
Residual	3.371	40	0.08427
Difference between column means
Mean of Col-0 GPS1	3.942
Mean of hy5 GPS1	3.822
Difference between means	0.1205
SE of difference	0.08211
95% CI of difference	-0.04540 to 0.2865
Data summary
Number of columns (Genotype)	2
Number of rows (Distance)	5
Number of values	50
Šídák's multiple comparisons test
Number of comparisons per family	5
Alpha	0.05
Šídák's multiple comparisons test	Mean Diff.	95.00% CI of diff.	Below threshold?	Summary	Adjusted P Value
Col-0 GPS1 - hy5 GPS1
0-200	-0.05178	-0.5468 to 0.4433	No	ns	0.9995
201-400	0.08351	-0.4115 to 0.5786	No	ns	0.9949
401-600	0.08292	-0.4121 to 0.5780	No	ns	0.995
601-800	0.221	-0.2740 to 0.7161	No	ns	0.7391
801-1000	0.267	-0.2280 to 0.7621	No	ns	0.5657

## Sheet: Figure 3c
Table Analyzed	Hooks vs Hypocotyls expression
Two-way ANOVA	Ordinary
Alpha	0.05
Source of Variation	% of total variation	P value	P value summary	Significant?
Interaction	4.613	0.0867	ns	No
Gene	14.37	0.0088	**	Yes
Tissue	71.33	<0.0001	****	Yes
ANOVA table	SS	DF	MS	F (DFn, DFd)	P value
Interaction	0.01692	1	0.01692	F (1, 8) = 3.810	P=0.0867
Gene	0.05273	1	0.05273	F (1, 8) = 11.87	P=0.0088
Tissue	0.2617	1	0.2617	F (1, 8) = 58.91	P<0.0001
Residual	0.03553	8	0.004442
Difference between column means
Mean of Hooks	0.09886
Mean of Hypocotyls	0.3942
Difference between means	-0.2953
SE of difference	0.03848
95% CI of difference	-0.3841 to -0.2066
Difference between row means
Mean of GA20ox1	0.1802
Mean of GA3ox1	0.3128
Difference between means	-0.1326
SE of difference	0.03848
95% CI of difference	-0.2213 to -0.04385
Interaction CI
Mean diff, A1 - B1	-0.2202
Mean diff, A2 - B2	-0.3704
(A1 -B1) - (A2 - B2)	0.1502
95% CI of difference	-0.02724 to 0.3277
(B1 - A1) - (B2 - A2)	-0.1502
95% CI of difference	-0.3277 to 0.02724
Data summary
Number of columns (Tissue)	2
Number of rows (Gene)	2
Number of values	12
Šídák's multiple comparisons test
Compare each cell mean with the other cell mean in that row
Number of families	1
Number of comparisons per family	2
Alpha	0.05
Šídák's multiple comparisons test	Mean Diff.	95.00% CI of diff.	Below threshold?	Summary	Adjusted P Value
Hooks - Hypocotyls
GA20ox1	-0.2202	-0.3695 to -0.07095	Yes	**	0.0074
GA3ox1	-0.3704	-0.5197 to -0.2212	Yes	***	0.0003

## Sheet: Figure 3g-i
Table Analyzed	pUBQ-XVE-AtGA20ox1-P2A-AtGA3ox1
Two-way ANOVA	Ordinary
Alpha	0.05
Source of Variation	% of total variation	P value	P value summary	Significant?
Interaction	1.823	0.1504	ns	No
Distance	14.95	<0.0001	****	Yes
Treatment	71.95	<0.0001	****	Yes
Table Analyzed	pUBQ-XVE-AtGA20ox1
Two-way ANOVA	Ordinary
Alpha	0.05
Source of Variation	% of total variation	P value	P value summary	Significant?
Interaction	1.514	0.2233	ns	No
Distance	12.91	<0.0001	****	Yes
Treatment	201.9	<0.0001	****	Yes
Table Analyzed	pUBQ-XVE-AtGA20ox1
Two-way ANOVA	Ordinary
Alpha	0.05
Source of Variation	% of total variation	P value	P value summary	Significant?
Interaction	0.2052	0.935	ns	No
Distance	110.2	<0.0001	****	Yes
Treatment	7.341	<0.01	**	Yes

## Sheet: Figure 4c
Best-fit values
Slope	0.1905	0.2711	0.3498
Y-intercept	21.32	42.84	27.9
X-intercept	-111.9	-158	-79.75
1/slope	5.25	3.688	2.859
Std. Error
Slope	0.01509	0.02323	0.03051
Y-intercept	4.738	9.591	11.42
95% Confidence Intervals
Slope	0.1598 to 0.2212	0.2232 to 0.3191	0.2870 to 0.4127
Y-intercept	11.68 to 30.96	23.05 to 62.64	4.378 to 51.42
X-intercept	-188.2 to -54.35	-271.8 to -74.58	-171.8 to -11.06
Goodness of Fit
R squared	0.8285	0.8502	0.8403
Sy.x	18.18	31.94	41
Is slope significantly non-zero?
F	159.4	136.3	131.5
DFn, DFd	1, 33	1, 24	1, 25
P value	<0.0001	<0.0001	<0.0001
Deviation from zero?	Significant	Significant	Significant
Equation	Y = 0.1905*X + 21.32	Y = 0.2711*X + 42.84	Y = 0.3498*X + 27.90
Data
Number of X values	105	183	264
Maximum number of Y replicates	3	3	3
Total number of values	35	26	27
Number of missing values	70	157	237
	X vs. ga20ox1,2,3	X vs. Col-0	X vs. induced GA20ox1
Pearson r
r	0.9102	0.9221	0.9167
95% confidence interval	0.8282 to 0.9541	0.8319 to 0.9648	0.8235 to 0.9617
R squared	0.8285	0.8502	0.8403
P value
P (two-tailed)	<0.0001	<0.0001	<0.0001
P value summary	****	****	****
Significant? (alpha = 0.05)	Yes	Yes	Yes
Number of XY Pairs	35	26	27

## Sheet: Figure 4e
Table Analyzed	Copy of GPS1
Two-way ANOVA	Ordinary
Alpha	0.05
Source of Variation	% of total variation	P value	P value summary	Significant?
Interaction	2.592	0.2146	ns	No
Distance	78.36	<0.0001	****	Yes
Genotype	10.92	<0.0001	****	Yes
ANOVA table	SS	DF	MS	F (DFn, DFd)	P value
Interaction	0.3244	4	0.08111	F (4, 20) = 1.595	P=0.2146
Distance	9.807	4	2.452	F (4, 20) = 48.20	P<0.0001
Genotype	1.366	1	1.366	F (1, 20) = 26.86	P<0.0001
Residual	1.017	20	0.05086
Difference between column means
Mean of Col-0 GPS1	3.312
Mean of ga2oxhept GPS1 3963	3.739
Difference between means	-0.4268
SE of difference	0.08235
95% CI of difference	-0.5986 to -0.2550
Data summary
Number of columns (Genotype)	2
Number of rows (Distance)	5
Number of values	30
Šídák's multiple comparisons test
Compare each cell mean with the other cell mean in that row
Number of families	1
Number of comparisons per family	5
Alpha	0.05
Šídák's multiple comparisons test	Mean Diff.	95.00% CI of diff.	Below threshold?	Summary	Adjusted P Value
Col-0 GPS1 - ga2oxhept GPS1 3963
0-200µm	-0.8012	-1.323 to -0.2790	Yes	**	0.0015
201-400µm	-0.4893	-1.012 to 0.03298	No	ns	0.0734
401-600µm	-0.222	-0.7443 to 0.3003	No	ns	0.7499
601-800µm	-0.27	-0.7923 to 0.2523	No	ns	0.5772
801-1000	-0.3516	-0.8739 to 0.1706	No	ns	0.3067

[truncated: 7 more sheets: Figure 6b, Figure 6c, Figure 6f, Figure 4i, Sup figure S10, Sup figure 12, Sup figure 14]
